# Supplementary material for: Synthesis of Coumarin and Homoisoflavonoid Derivatives and Analogs: The Search for New Antifungal Agents
Source: Pharmaceuticals (Basel). 2022 Jun 3;15(6):712. doi: 10.3390/ph15060712 (PMC9227125; doi:10.3390/ph15060712)
Supplement: Supplementary file 1 [file pharmaceuticals-15-00712-s001.zip]

Archive with 1 entries (1 files):
- pharmaceuticals-1677248-supplementary.pdf
